# Supplementary material for: Noncontact Optical Measurement of Aqueous Humor Glucose Levels and Correlation with Serum Glucose Levels in Rabbit
Source: Biosensors (Basel). 2021 Oct 13;11(10):387. doi: 10.3390/bios11100387 (PMC8533889; doi:10.3390/bios11100387)
Supplement: Supplementary file 1 [file biosensors-11-00387-s001.zip]

Archive with 1 entries (1 files):
- biosensors-1397330-supplementary.pdf
